# Supplementary material for: Biofilms for Turbidity Mitigation in Oil Sands End Pit Lakes
Source: Microorganisms. 2021 Jul 4;9(7):1443. doi: 10.3390/microorganisms9071443 (PMC8307862; doi:10.3390/microorganisms9071443)
Supplement: Supplementary file 1 [file microorganisms-09-01443-s001.zip]

Archive with 1 entries (1 files):
- microorganisms-1260135  supplementary material.pdf
